# Supplementary material for: In Vitro Evaluation of Fosfomycin Combinations Against Metallo-β-Lactamase-Producing Klebsiella pneumoniae and Pseudomonas aeruginosa Clinical Isolates
Source: Antibiotics (Basel). 2025 Dec 10;14(12):1247. doi: 10.3390/antibiotics14121247 (PMC12729803; doi:10.3390/antibiotics14121247)
Supplement: Supplementary file 1 [file antibiotics-14-01247-s001.zip]

Archive with 1 entries (1 files):
- antibiotics-4023603-supplementary.pdf
